# Supplementary material for: FUNDC1-dependent mitochondria-associated endoplasmic reticulum membranes are involved in angiogenesis and neoangiogenesis
Source: Nat Commun. 2021 May 10;12:2616. doi: 10.1038/s41467-021-22771-3 (PMC8110587; doi:10.1038/s41467-021-22771-3)
Supplement: Supplementary file 3 — Source data [file 41467_2021_22771_MOESM3_ESM.xlsx]

## Sheet: Figure 1
	Figure 1A
VEGF (min)	0	15	60	180			VEGF (min)	0	15	60	180
	18.5211	19.5223	27.5121	28.5132				1.65112	2.50087	2.34976	2.58513
	15.8321	18.5321	23.5327	29.5321				1.35211	2.35123	2.35177	2.42517
	12.5212	22.5002	27.5221	24.7086				1.85134	2.45114	2.75132	2.56532
	14.5131	20.5132	21.1131	26.532				1.95322	1.85132	2.52788	3.05132
	16.5321	21.5328	22.9772	26.8921				2.00532	1.98539	2.25321	2.85112
		P							P
0	vs 15	0.00260112					0	vs 15	0.0102868
	vs 60	7.92402e-06						vs 60	0.000589674
	vs 180	2.89175e-07						vs 180	2.51397e-05
VEGF (min)	0	15	60	180
	0.351824	0.437931	0.508625	0.688462
	0.343462	0.384412	0.498862	0.578624
	0.378746	0.48343	0.484124	0.632743
	0.362324	0.438625	0.529316	0.524412
	0.320325	0.393862	0.524374	0.636312
		P
0	vs 15	0.00785665
	vs 60	1.10508e-05
	vs 180	1.64042e-08
	Figure 1C
	VEGF 0min							VEGF 15min
IP3R1	0.809903	1.18943	0.967867	1.02342	1.00937			1.32719	1.52345	1.3339	1.43453	1.50693
IP3R2	0.745744	1.25266	1.13423	0.756756	1.11061			0.794891	1.51153	1.3345	0.80678	1.31836
FUNDC1	0.765202	1.23584	1.09789	0.740908	1.16016			0.845019	1.35144	1.0789	0.80577	1.40901
MFN2	0.651992	1.35843	1.2856	0.57072	1.13326			0.8	1.39642	0.9678	1.42996	0.892336
	VEGF 60min							VEGF 180min
IP3R1	1.5	2.09643	1.55575	1.9769	1.86199			1.73981	2.45645	2.1234	2.40789	1.76311
IP3R2	1.06301	1.64125	1.13242	1.54335	1.38063			1.66272	2.04154	1.73456	1.7567	2.06513
FUNDC1	0.967999	1.33843	1.10789	1.00765	1.34386			1.25499	1.47544	1.23454	1.40676	1.45329
MFN2	1.53961	1.76465	1.7756	1.68678	1.49402			1.79999	2.30643	2.1879	2.07897	1.89277
IP3R1		P		IP3R2		P		FUNDC1		P		MFN2		P
0	vs 15	0.00995022		0	vs 15	0.357864		0	vs 15	0.469204		0	vs 15	0.569006
	vs 60	4.96415e-05			vs 60	0.0449014			vs 60	0.267083			vs 60	0.00128148
	vs 180	1.16644e-06			vs 180	7.6989e-05			vs 180	0.0145722			vs 180	1.06886e-05
	Figure 1D
	VEGF 0min							VEGF 15min
IP3R1	1.15833	0.942108	1.12342	0.907976	0.868162			1.80066	1.1776	1.22334	1.6456	1.59845
IP3R2	1.18185	0.816554	0.847779	1.07897	1.07484			1.53794	1.2247	1.31942	1.55464	1.2659
FUNDC1	1.13353	0.841504	0.90789	1.12233	0.994743			1.60333	1.30091	1.32375	1.69678	1.33583
MFN2	1.15844	0.85202	0.77062	1.0978	1.12112			1.38554	1.1851	1.18677	1.37567	1.28351
	VEGF 60min							VEGF 180min
IP3R1	2.16774	1.59652	1.8678	2.20079	1.57781			2.30336	2.1009	2.1778	2.14324	2.03536
IP3R2	1.59645	1.19981	1.234	1.4353	1.52509			1.60645	1.55619	1.45435	1.6546	1.63502
FUNDC1	1.92704	1.46941	1.89787	1.42213	1.77467			2.07953	1.88289	1.7677	1.96777	2.20804
MFN2	1.79444	1.5098	1.59678	1.80079	1.5588			2.40534	1.90109	1.96786	2.5435	2.44828
IP3R1		P		IP3R2		P		FUNDC1		P		MFN2		P
0	vs 15	0.00278248		0	vs 15	0.00085942		0	vs 15	0.00134906		0	vs 15	0.0326423
	vs 60	9.35962e-06			vs 60	0.000578564			vs 60	1.92075e-05			vs 60	6.09303e-05
	vs 180	3.35101e-07			vs 180	1.17274e-05			vs 180	2.90599e-07			vs 180	1.70924e-08

## Sheet: Figure 2
	Figure 2A				Figure 2B				Figure 2C				Figure 2D
	Scr siRNA	FUNDC1 siRNA			Scr siRNA	FUNDC1 siRNA			Scr siRNA	FUNDC1 siRNA			Scr siRNA	FUNDC1 siRNA
	1.05123	0.351321			0.384413	0.238463			1.20313	0.351232			0.505675	0.30079
	0.951179	0.252975			0.332931	0.215293			1.06113	0.21123			0.400679	0.200718
	1.35321	0.112532			0.379866	0.187646			0.983114	0.185333			0.608786	0.100768
	0.779122	0.185223			0.368628	0.187143			0.77929	0.492333			0.400335	0.300796
	0.865213	0.198513			0.319386	0.158234			0.973213	0.283212			0.700686	0.20061
		P				P				P				P
Scr siRNA	vs FUNDC1 siRNA	8.39008e-05		Scr siRNA	vs FUNDC1 siRNA	2.94111e-05		Scr siRNA	vs FUNDC1 siRNA	4.84754e-05		Scr siRNA	vs FUNDC1 siRNA	0.00248559
	Figure 2E								Figure 2F				Figure 2G
	WT	FUNDC1 KO			WT	FUNDC1 KO			WT	FUNDC1 KO			WT	FUNDC1 KO
	62	42			95	65			8.5	2.5			1.00589	0.445213
	59	37			110	62			6.8	3.1			0.958213	0.379813
	68	35			90	63			9.5	1.2			0.892343	0.458132
	51	40			105	68			6.9	2.8			1.10832	0.215121
	59	39			100	65			7.5	3.7			1.03523	0.298308
		P				P				P				P
WT	vs FUNDC1 KO	0.000105412		WT	vs FUNDC1 KO	1.13852e-05		WT	vs FUNDC1 KO	5.03467e-05		WT	vs FUNDC1 KO	4.28336e-06
	Figure 2H				Figure 2I				Figure 2J				Figure 2K
	WT	FUNDC1 KO			WT	FUNDC1 KO			WT	FUNDC1 KO			WT	FUNDC1 KO
	0.651231	0.253212			1.05321	0.512323			2.1	0.5			1.01521	0.289321
	0.482312	0.428976			0.95218	0.325321			1.8	0.7			0.898124	0.358233
	0.532108	0.394312			1.12532	0.198213			1.5	0.4			0.97813	0.444276
	0.612322	0.425218			0.97813	0.489118			1.1	0.8			1.18321	0.279772
	0.568969	0.371125			0.891201	0.253214			1.6	0.58			0.92532	0.251328
		P				P				P				P
WT	vs FUNDC1 KO	0.00211217		WT	vs FUNDC1 KO	2.53677e-05		WT	vs FUNDC1 KO	0.000460989		WT	vs FUNDC1 KO	3.92599e-06

## Sheet: Figure 3
	Figure 3A								Figure 3B				Figure 3C
	Ad-cont	Ad-Linker			Ad-cont	Ad-Linker			Ad-cont	Ad-Linker			Ad-cont	Ad-Linker
	16.5123	26.5006			1.65321	2.25321			1.08122	1.68123			0.8	1.3
	16.1332	27.5133			1.85133	2.53212			1.06113	1.98213			0.4	1.1
	17.5321	22.5224			1.39832	2.65133			1.25321	1.58133			0.6	1.2
	12.5132	25.5007			1.52532	2.45321			0.76811	2.25132			0.5	1.3
	17.513	28.5213			1.75321	2.75123			0.836321	1.42501			0.6	1
		P				P				P				P
Ad-Cont	vs Ad-Linker	8.52954e-05		Ad-Cont	vs Ad-Linker	6.29134e-05		Ad-Cont	vs Ad-Linker	0.00186557		Ad-Cont	vs Ad-Linker	0.000138717
	Figure 3D				Figure 3E				Figure 3F				Figure 3G
	Ad-cont	Ad-Linker			Ad-cont	Ad-Linker			Ad-cont	Ad-Linker			Ad-cont	Ad-Linker
	6.9	14.9			1.08112	2.63212			0.412213	0.923213			1.01521	2.52123
	7.2	15.6			0.862321	3.21231			0.482312	0.876209			0.925123	1.81321
	5.3	16.2			1.04011	1.96787			0.394321	0.791233			0.97813	2.61221
	6.2	11.3			0.965123	2.25321			0.612322	0.985131			1.09812	1.53213
	8.5	12.3			1.05132	1.78322			0.690066	1.00769			0.983413	1.73209
		P				P				P				P
Ad-Cont	vs Ad-Linker	0.000168737		Ad-Cont	vs Ad-Linker	0.000716243		Ad-Cont	vs Ad-Linker	0.00043808		Ad-Cont	vs Ad-Linker	0.00152239
	Figure 3H								Figure 3I
								VEGF(min)	Ad-cont					Ad-Linker
	Ad-cont	Ad-Linker			Ad-cont	Ad-Linker		0	0.0351321	0.025333	0.0285321	0.0252122		0.00051132	0.0323213	0.0152139	0.0165124
	65	72			95	156		5	0.425213	0.325293	0.575321	0.425132		0.75213	0.615451	0.789223	0.800521
	57	98			105	223		15	1.22131	1.15435	0.9786	1.32342		2.53453	2.63543	2.96787	1.97686
	63	82			105	186		30	3.23423	2.86785	2.22342	3.13413		4.4534	3.86786	5.24324	5.23423
	55	92			92	182
	59	87			103	187
									0 min	P					5 min	P
								Ad-Cont	vs Ad-Linker	0.122288				Ad-Cont	vs Ad-Linker	0.00405511
		P				P
Ad-Cont	vs Ad-Linker	0.000576982		Ad-Cont	vs Ad-Linker	4.89745e-05			15 min	P					30 min	P
								Ad-Cont	vs Ad-Linker	0.000793426				Ad-Cont	vs Ad-Linker	0.00390564
								VEGF(min)	Ad-cont					Ad-Linker
								0	0.0334234	0.026434	0.0274542	0.0243345		0.000500988	0.0310767	0.0142676	0.0159676
								5	0.0430078	0.0311323	0.0975454	0.0910078		0.333423	0.217553	0.389223	0.301123
								15	0.252132	0.185132	0.225321	0.198532		0.85132	0.569813	0.651221	0.725321
								30	0.851998	1.25321	0.91698	1.85009		2.25777	1.98513	2.47513	2.05101
									0 min	P					5 min	P
								Ad-Cont	vs Ad-Linker	0.44791				Ad-Cont	vs Ad-Linker	0.000826324
									15 min	P					30 min	P
								Ad-Cont	vs Ad-Linker	0.000224185				Ad-Cont	vs Ad-Linker	0.00856311

## Sheet: Figure 4
		Figure 4B				Figure 4C
		Scr siRNA	FUNDC1 siRNA			Ad-Null	Ad-FUNDC1
		1.25323	0.15123			1.05313	2.25321
		0.758321	0.425213			0.9581	1.98528
		1.25213	0.35322			1.16851	3.25021
		0.798177	0.522121			0.798137	3.48511
		0.938183	0.489532			1.02212	3.2513
			P				P
	Scr siRNA	vs FUNDC1 siRNA	0.00126472		Ad-Null	vs Ad-FUNDC1	0.00032995
		Figure 4D
											P
		Scr siRNA+Ad-Cont	Scr siRNA+Ad-Linker	FUNDC1 siRNA+Ad-cont	FUNDC1 siRNA+Ad-Linker				Scr siRNA+Ad-Cont	Scr siRNA+Ad-Linker	2.51467e-07
		1.02523	2.52132	0.83132	0.583212					FUNDC1 siRNA+Ad-cont	0.00616582
		0.981352	1.95122	0.781231	0.6532					FUNDC1 siRNA+Ad-Linker	0.00124173
		1.25211	2.35321	0.351232	0.449111				Scr siRNA+Ad-Linker	Scr siRNA+Ad-Cont	2.51467e-07
		0.798107	2.15133	0.532123	0.249655					FUNDC1 siRNA+Ad-cont	3.15754e-09
		0.943152	1.82121	0.352986	0.395218					FUNDC1 siRNA+Ad-Linker	1.26374e-09
									FUNDC1 siRNA+Ad-cont	Scr siRNA+Ad-Cont	0.00616582
										Scr siRNA+Ad-Linker	3.15754e-09
										FUNDC1 siRNA+Ad-Linker	0.458406
									FUNDC1 siRNA+Ad-Linker	Scr siRNA+Ad-Cont	0.00124173
										Scr siRNA+Ad-Linker	1.26374e-09
										FUNDC1 siRNA+Ad-cont	0.458406
		Figure 4E
		Scr siRNA+Ad-Null	FUNDC1 siRNA+Ad-Null	Scr siRNA+Ad-VEGFR2	FUNDC1 siRNA+Ad-VEGFR2				Scr siRNA+Ad-Null	FUNDC1 siRNA+Ad-Null	0.0456761
		1.08321	0.281212	4.2522	4.28941					Scr siRNA+Ad-VEGFR2	3.08121e-07
		0.952132	0.351109	3.25321	3.28071					FUNDC1 siRNA+Ad-VEGFR2	4.67388e-07
		1.15321	0.109172	2.98212	3.14212				FUNDC1 siRNA+Ad-Null	Scr siRNA+Ad-Null	0.0456761
		0.902223	0.278321	3.48932	3.79212					Scr siRNA+Ad-VEGFR2	1.32464e-08
		0.925321	0.31532	5.25321	4.28111					FUNDC1 siRNA+Ad-VEGFR2	1.88638e-08
									Scr siRNA+Ad-VEGFR2	Scr siRNA+Ad-Null	3.08121e-07
										FUNDC1 siRNA+Ad-Null	1.32464e-08
										FUNDC1 siRNA+Ad-VEGFR2	0.796874
									FUNDC1 siRNA+Ad-VEGFR2	Scr siRNA+Ad-Null	4.67388e-07
										FUNDC1 siRNA+Ad-Null	1.88638e-08
										FUNDC1 siRNA+Ad-VEGFR2	0.796874
		Figure 4G
		WT+Ad-Null	KO+Ad-Null	WT+Ad-VEGFR2	KO+Ad-VEGFR2				WT+Ad-Null	KO+Ad-Null	0.000188557
		8.1	1.5	14.2	12.8					WT+Ad-VEGFR2	0.000210577
		5.7	2.4	12.5	11.5					KO+Ad-VEGFR2	0.00148575
		8.4	2.1	16.1	9.9				KO+Ad-Null	WT+Ad-Null	0.000188557
		6.5	0.9	9.8	14.2					WT+Ad-VEGFR2	4.93436e-08
		8.7	3.8	11.2	10.2					KO+Ad-VEGFR2	1.99394e-07
									WT+Ad-VEGFR2	WT+Ad-Null	0.000210577
										KO+Ad-Null	4.93436e-08
										KO+Ad-VEGFR2	0.361845
									KO+Ad-VEGFR2	WT+Ad-Null	0.00148575
										KO+Ad-Null	1.99394e-07
										WT+Ad-VEGFR2	0.361845
		Figure 4H
		WT+Ad-Null	KO+Ad-Null	WT+Ad-VEGFR2	KO+Ad-VEGFR2				WT+Ad-Null	KO+Ad-Null	0.00618817
		1.09821	0.298217	3.52132	2.98201					WT+Ad-VEGFR2	2.0397e-08
		0.952132	0.37821	2.82101	3.78289					KO+Ad-VEGFR2	5.0139e-08
		0.843231	0.252123	2.65112	3.25271				KO+Ad-Null	WT+Ad-Null	0.00618817
		1.08121	0.353212	3.72132	2.42123					WT+Ad-VEGFR2	4.25038e-10
		1.02521	0.249651	3.53212	3.10202					KO+Ad-VEGFR2	8.7562e-10
									WT+Ad-VEGFR2	WT+Ad-Null	2.0397e-08
										KO+Ad-Null	4.25038e-10
										KO+Ad-VEGFR2	0.530411
									KO+Ad-VEGFR2	WT+Ad-Null	5.0139e-08
										KO+Ad-Null	8.7562e-10
										WT+Ad-VEGFR2	0.530411

## Sheet: Figure 5
	Figure 5A												Figure 5B
																					P
	ActD (h)									P			MUT-1	FUNDC1 siRNA	120.532	112.523	108.131	81.5231		Scr siRNA VS FUNDC1 siRNA	0.573332
	0	100.079	96.4556	103.564	102.342	97.5586	Scr siRNA		Scr siRNA VS FUNDC1 siRNA	0.678219				Scr siRNA	102.211	98.1213	89.2121	110.455
		98.657	103.433	99.5676	98.4354	95.9996	FUNDC1 siRNA						WT-5	FUNDC1 siRNA	89.2121	105.213	92.3218	86.3198		Scr siRNA VS FUNDC1 siRNA	0.200546
														Scr siRNA	104.211	94.4561	102.321	99.0095
	4	72.2342	68.6556	55.5465	83.343	75.2207	Scr siRNA		Scr siRNA VS FUNDC1 siRNA				WT-4	FUNDC1 siRNA	45.3212	38.3232	69.3212	54.3217		Scr siRNA VS FUNDC1 siRNA	0.00123085
		73.3453	74.453	68.4979	69.6776	72.3443	FUNDC1 siRNA			0.891114				Scr siRNA	106.322	92.2121	111.002	90.4646
													WT-3	FUNDC1 siRNA	45.3211	62.8565	41.2317	55.6785		Scr siRNA VS FUNDC1 siRNA	0.000131277
	8	58.6375	60.5465	62.3423	59.5645	61.2342	Scr siRNA		Scr siRNA VS FUNDC1 siRNA	0.471812				Scr siRNA	98.2131	102.684	93.2323	105.87
		55.6112	62.3423	62.4353	58.6575	57.6787	FUNDC1 siRNA						WT-2	FUNDC1 siRNA	55.2112	62.2123	55.8432	38.1322		Scr siRNA VS FUNDC1 siRNA	0.000841273
														Scr siRNA	85.3216	112.221	98.3221	104.135
													WT-1	FUNDC1 siRNA	42.1132	35.3012	32.6133	58.2128		Scr siRNA VS FUNDC1 siRNA	0.000281618
														Scr siRNA	98.3212	102.322	112.003	87.3535
																						SRF	pSRF
	Figure 5C						Figure 5D													Scr siRNA+Vehicle	FUNDC1 siRNA+Vehicle	0.239674	0.000620942
								Scr siRNA+Vehicle						FUNDC1 siRNA+Vehicle							Scr siRNA+VEGF	0.525709	1.79797e-11
	Scr siRNA	FUNDC1 siRNA					SRF	1.16602	0.810285	0.86567	1.0868	1.07122		1.19644	0.999802	1.09968	1.0079	1.18679			FUNDC1 siRNA+VEGF	0.239261	0.00306185
	1.00232	0.65223			P		pSRF	1.12858	0.855461	0.89686	1.09687	1.02224		0.450453	0.253811	0.34324	0.45345	0.259707		FUNDC1 siRNA+Vehicle		0.239674	0.000620942
	0.982123	0.523213		Scr siRNA VS FUNDC1 siRNA	0.00127479																Scr siRNA+VEGF	0.574919	5.40937e-13
	1.23123	0.125223						Scr siRNA+VEGF						FUNDC1 siRNA+VEGF							FUNDC1 siRNA+VEGF	0.99912	8.67571e-07
	0.702202	0.252132					SRF	1.21425	0.889992	1.14324	0.987687	1.02544		1.25143	0.945	0.99678	1.13242	1.16544		Scr siRNA+VEGF		0.525709	1.79797e-11
	1.08212	0.353223					pSRF	3.77453	3.26811	3.4234	3.96787	3.1727		1.85535	1.20892	1.40789	1.32423	1.86428			FUNDC1 siRNA+Vehicle	0.574919	5.40937e-13
																					FUNDC1 siRNA+VEGF	0.574179	6.21488e-10
																				FUNDC1 siRNA+VEGF		0.239261	0.00306185
																					FUNDC1 siRNA+Vehicle	0.99912	8.67571e-07
	Figure 5E						Figure 5F														Scr siRNA+VEGF	0.574179	6.21488e-10
								Ad-cont+Vehicle						Ad-Linker+Vehicle
	Scr siRNA	FUNDC1 siRNA					VEGFR2	1.25112	0.747311	0.876567	1.06787	1.05714		2.76335	2.39909	2.65645	2.78676	2.30046				VEGFR2	pSRF
	110	54			P		pSRF	1.09792	0.901921	1.06456	0.97567	0.959929		2.15644	1.80602	1.99679	2.10077	1.84612		Ad-cont+Vehicle	Ad-Linker+Vehicle	1.383e-09	1.38741e-07
	88	57		Scr siRNA VS FUNDC1 siRNA	0.000581343																Ad-cont+BAPTA-AM	0.748191	0.71015
	108	69						Ad-cont+BAPTA-AM						Ad-Linker+BAPTA-AM							Ad-Linker+BAPTA-AM	0.998905	0.821559
	92	23					VEGFR2	1.18334	0.73291	0.89678	0.77857	1.19902		1.18495	0.814689	0.816786	1.10079	1.08189		Ad-Linker+Vehicle		1.383e-09	1.38741e-07
	102	29					pSRF	1.19945	0.716981	0.6967	1.09768	1.08026		1.22364	0.827002	0.808685	1.13424	1.13304			Ad-cont+BAPTA-AM	9.44377e-10	7.88896e-08
																					Ad-Linker+BAPTA-AM	1.38073e-09	1.96924e-07
																				Ad-cont+BAPTA-AM		0.748191	0.71015
																					Ad-Linker+Vehicle	9.44377e-10	7.88896e-08
	Figure 5G																				Ad-Linker+BAPTA-AM	0.749226	0.551968
																VEGFR2	SRF			Ad-Linker+BAPTA-AM		0.998905	0.821559
	Ad-cont+Scr siRNA							Ad-Linker+Scr siRNA						Ad-cont+Scr siRNA	Ad-Linker+Scr siRNA	2.1457e-07	0.176226				Ad-Linker+Vehicle	1.38073e-09	1.96924e-07
VEGFR2	1.32222	0.835152	0.95756	0.895986	0.988282			3	2.09309	1.97867	2.85675	2.80422			Ad-cont+SRF siRNA	0.0648365	2.0412e-06				Ad-cont+BAPTA-AM	0.749226	0.551968
SRF	1.21075	0.765556	0.89678	1.13453	0.99238			1.09069	0.644447	0.86785	1.00679	0.728073			Ad-Linker+SRF siRNA	0.111982	3.50636e-06
														Ad-Linker+Scr siRNA	Ad-cont+Scr siRNA	2.1457e-07	0.176226
	Ad-cont+SRF siRNA							Ad-Linker+SRF siRNA							Ad-cont+SRF siRNA	1.24321e-08	2.68103e-05
VEGFR2	0.868859	0.422012	0.565465	0.75667	0.614171			0.91918	0.476556	0.7567	0.5456	0.791304			Ad-Linker+SRF siRNA	1.86472e-08	4.88793e-05
SRF	0.422743	0.225717	0.323342	0.27456	0.374788			0.506466	0.200042	0.33453	0.285676	0.439557		Ad-cont+SRF siRNA	Ad-cont+Scr siRNA	0.0648365	2.0412e-06
															Ad-Linker+Scr siRNA	1.24321e-08	2.68103e-05
															Ad-Linker+SRF siRNA	0.767476	0.760467
														Ad-Linker+SRF siRNA	Ad-cont+Scr siRNA	0.111982	3.50636e-06
															Ad-Linker+Scr siRNA	1.86472e-08	4.88793e-05
															Ad-cont+SRF siRNA	0.767476	0.760467

## Sheet: Figure 6
		Figure 6B						Figure 6C
		Ctrl Peptide	Peptide-1	Peptide-2				Ctrl Peptide	Peptide-1	Peptide-2
		1.00052	0.351231	0.883223				103	54	112
		0.852121	0.125213	0.902123				107	43	99
		1.14736	0.250978	1.05321				103	68	112
								90	34	92
				P				97	51	102
		Ctrl Peptide	Peptide-1	0.00024731
			Peptide-2	0.603065
										P
								Ctrl Peptide	Peptide-1	2.99633e-06
									Peptide-2	0.588324
		Figure 6D						Figure 6E
		Ctrl Peptide	Peptide-1	Peptide-2				Ctrl Peptide	Peptide-1	Peptide-2
		1.05132	0.253213	1.15099				0.5	0.3	0.5
		0.815321	0.683212	0.983232				0.6	0.2	0.4
		1.14483	0.5153	1.38301				0.5	0.3	0.6
		1.03532	0.498232	0.783199				0.5	0.1	0.7
		0.953212	0.583223	0.998321				0.7	0.2	0.6
				P						P
		Ctrl Peptide	Peptide-1	0.000733752				Ctrl Peptide	Peptide-1	0.000122885
			Peptide-2	0.596136					Peptide-2	1
		Figure 6F						Figure 6G						Figure 6H
		Ctrl Peptide	Peptide-1	Peptide-2				Ctrl Peptide	Peptide-1	Peptide-2				Ctrl Peptide	Peptide-1	Peptide-2
		8.5	3.2	7.6				2	0.9	1.7				1.05213	0.532172	1.25219
		7.5	2.5	6.8				1.9	1.2	1.6				1.04352	0.353212	1.18132
		7.2	4.2	7.8				1.8	1.1	1.9				0.893215	0.598321	0.918123
		8.9	2.6	8.9				1.4	0.8	1.3				0.97667	0.523423	1.22334
		6.7	2.9	5.1				1.8	1.05	1.6				1.03446	0.465688	1.01104
				P						P						P
		Ctrl Peptide	Peptide-1	1.32365e-05				Ctrl Peptide	Peptide-1	6.44665e-05				Ctrl Peptide	Peptide-1	7.18757e-06
			Peptide-2	0.448145					Peptide-2	0.238019					Peptide-2	0.107369

## Sheet: Supplementary Figures
	Figure S1A
									P
	FUNDC1/DAPI	FUNDC1/DsRed-ER	FUNDC1/CoxIV				FUNDC1/DAPI	FUNDC1/DsRed-ER	3.64454e-06
	0.0425213	0.498532	0.685329					FUNDC1/CoxIV	5.83719e-06
	0.142532	0.523131	0.425321				FUNDC1/DsRed-ER	FUNDC1/DAPI	3.64454e-06
	0.0985311	0.598531	0.436512					FUNDC1/CoxIV	0.722968
	0.152132	0.652132	0.724863				FUNDC1/CoxIV	FUNDC1/DAPI	5.83719e-06
	0.115211	0.629853	0.52381					FUNDC1/DsRed-ER	0.722968
	Figure S2A					Figure S2B					Figure S2C					Figure S2D
	Ad-Null	Ad-FUNDC1				Ad-Null	Ad-FUNDC1				Ad-Null	Ad-FUNDC1				Ad-Null	Ad-FUNDC1
	0.284413	0.554124				1.15921	1.89322				0.8	1.3				8.1	14.2
	0.313331	0.593743				1.06113	1.78223				0.4	1.1				5.7	12.5
	0.356413	0.423742				0.983232	2.45212				0.6	1.2				8.4	16.1
	0.238625	0.589827				0.823212	1.56176				0.5	1.3				6.5	9.8
	0.319386	0.663331				0.973213	1.86232				0.6	1				8.7	11.2
		P					P					P					P
	Ad-Null VS Ad-FUNDC1	0.000341001				Ad-Null VS Ad-FUNDC1	0.000412537				Ad-Null VS Ad-FUNDC1	0.000138717				Ad-Null VS Ad-FUNDC1	0.00292406
	Figure S3C					Figure S3D
	Fundc1f/YCdh5-	Fundc1f/YCdh5+				Fundc1f/YCdh5-	Fundc1f/YCdh5+				Fundc1f/YCdh5-	Fundc1f/YCdh5+
	100	5				17.8521	6.98321				1.82532	0.851321
	105	3				16.5213	3.52098				1.63513	0.729851
	95	3				16.9812	9.56832				1.78513	1.2532
	110	1				19.5221	7.521				1.42528	1.12009
	90	2				15.532	4.53213				1.35321	0.798513
		P					P					P
	Fundc1f/YCdh5- VS Fundc1f/YCdh5+	3.78953e-09				Fundc1f/YCdh5- VS Fundc1f/YCdh5+	2.77071e-05				Fundc1f/YCdh5- VS Fundc1f/YCdh5+	0.00144767
	Figure S4A					Figure S4B
	Scr siRNA	FUNDC1 siRNA				Ad-Null	Ad-FUNDC1
	1	0.354785				1	24.5232
	1.0712	0.250671				1.00581	58.5212
	0.927632	0.452623				0.999019	36.5321
	1.07868	0.396786				1.00787	37.6776
	0.920545	0.3086				0.99535	42.0402
		P					P
	Scr siRNA VS FUNDC1 siRNA	9.58079e-07				Ad-Null VS Ad-FUNDC1	0.000105011
	Figure S5A							Figure S5B
	Ad-Cont+Scr siRNA	Ad-Linker+Scr siRNA	Ad-cont+VEGFR2 siRNA	Ad-linker+VEGFR2 siRNA				Ad-Cont+Scr siRNA	Ad-Linker+Scr siRNA	Ad-cont+VEGFR2 siRNA	Ad-linker+VEGFR2 siRNA
	0.955112	2.51132	0.125112	0.352111				0.59832	1.2981	0.25102	0.135212
	1.05133	1.85112	0.0651211	0.297986				0.523213	1.35219	0.151231	0.185122
	0.825133	2.05123	0.351128	0.485132				0.489513	1.12532	0.353213	0.253232
	1.24321	1.98513	0.398511	0.0685133				0.698132	1.42531	0.111553	0.251221
	0.925213	2.72511	0.298513	0.1851				0.581351	1.29821	0.252123	0.168512
			P								P
	Ad-Cont+Scr siRNA	Ad-Linker+Scr siRNA	2.75689e-07						Ad-Cont+Scr siRNA	Ad-Linker+Scr siRNA	5.79955e-10
		Ad-cont+VEGFR2 siRNA	9.04072e-05							Ad-cont+VEGFR2 siRNA	8.41017e-06
		Ad-linker+VEGFR2 siRNA	0.000136938							Ad-linker+VEGFR2 siRNA	3.69716e-06
	Ad-Linker+Scr siRNA	Ad-Cont+Scr siRNA	2.75689e-07						Ad-Linker+Scr siRNA	Ad-Cont+Scr siRNA	5.79955e-10
		Ad-cont+VEGFR2 siRNA	3.20923e-10							Ad-cont+VEGFR2 siRNA	1.40067e-12
		Ad-linker+VEGFR2 siRNA	4.02365e-10							Ad-linker+VEGFR2 siRNA	9.80981e-13
	Ad-cont+VEGFR2 siRNA	Ad-Cont+Scr siRNA	9.04072e-05						Ad-cont+VEGFR2 siRNA	Ad-Cont+Scr siRNA	8.41017e-06
		Ad-Linker+Scr siRNA	3.20923e-10							Ad-Linker+Scr siRNA	1.40067e-12
		Ad-linker+VEGFR2 siRNA	0.838757							Ad-linker+VEGFR2 siRNA	0.654249
	Ad-linker+VEGFR2 siRNA	Ad-Cont+Scr siRNA	0.000136938						Ad-linker+VEGFR2 siRNA	Ad-Cont+Scr siRNA	3.69716e-06
		Ad-Linker+Scr siRNA	4.02365e-10							Ad-Linker+Scr siRNA	9.80981e-13
		Ad-cont+VEGFR2 siRNA	0.838757							Ad-cont+VEGFR2 siRNA	0.654249
	Figure S6
	Scr siRNA	FUNDC1 siRNA
	0.835122	2.65521
	1.00532	1.96213
	1.14918	2.25321
	0.897897	2.16678
	1.11248	2.41359
		P
	Scr siRNA VS FUNDC1 siRNA	9.7195e-06
	Figure S7A				Figure S7B			Figure S7C
	Scr siRNA	IP3R1 siRNA			Scr siRNA	IP3R1 siRNA			Scr siRNA							IP3R1 siRNA
	1.07787	0.756766			10.2	4.2		VEGFR1	0.871	1.13585	1.13453	1.09679	0.761833		VEGFR1	1.33222	0.883575	0.896867	1.43234	0.994485
	0.867568	0.654655			11.2	2.5		VEGFR2	0.681797	1.28856	0.995646	1.24353	0.790463		VEGFR2	0.68018	0.433333	0.634534	0.534534	0.501202
	0.988799	0.42234			8.5	3.1		VEGFR3	0.572463	1.40384	1.44234	1.07977	0.501584		VEGFR3	1.4011	0.752634	0.65675	1.32432	1.24953
	1.07898	0.254354			6.9	6.8		IP3R1	0.532433	1.43063	1.26342	1.0079	0.765617		IP3R1	0.490081	0.180789	0.195465	0.43534	0.3755
	0.986787	0.54345			10.1	5.7
		P				P				VEGFR1	VEGFR2	VEGFR3	IP3R1
	Scr siRNA VS IP3R1 siRNA	0.0011523			Scr siRNA VS IP3R1 siRNA	0.00207571			Scr siRNA VS IP3R1 siRNA	0.457777	0.00854331	0.768483	0.0051389
	Figure S8A				Figure S8B				Figure S8C						Figure S8D
	Scr siRNA	FUNDC1 siRNA			Scr siRNA	FUNDC1 siRNA			Scr siRNA+Vehicle	FUNDC1 siRNA+Vehicle	Scr siRNA+VEGF	FUNDC1 siRNA+VEGF			Scr siRNA	FUNDC1 siRNA
	2.6	3.5			0.0651323	0.0985123			0.989918	1.25321	0.952121	1.08509			1.17738	1.12532
	1.8	1.2			0.125123	0.12532			0.915321	0.851321	1.12532	0.963132			0.858122	0.951123
	1.3	2			0.0985121	0.0983212			1.05132	0.98501	0.985132	1.03513			0.905321	1.02532
	1.7	2.1			0.0851781	0.135321			1.05345	1.06345	1.1067	0.967867			0.9657	0.990868
	2.1	2.3			0.094334	0.109679			0.989988	0.996325	0.935016	1.08772			1.09348	1.07697
		P				P										P
	Scr siRNA VS FUNDC1 siRNA	0.477474			Scr siRNA VS FUNDC1 siRNA	0.144193									Scr siRNA VS FUNDC1 siRNA	0.625705
									Scr siRNA+Vehicle	FUNDC1 siRNA+Vehicle	0.626913
										Scr siRNA+VEGF	0.733744
										FUNDC1 siRNA+VEGF	0.650855
	Figure S9D								FUNDC1 siRNA+Vehicle	Scr siRNA+Vehicle	0.626913
										Scr siRNA+VEGF	0.88306
	Ad-Cont	Ad-Linker			Ad-Cont	Ad-Linker				FUNDC1 siRNA+VEGF	0.972991
	18.5123	26.5008			1.65321	2.25555			Scr siRNA+VEGF	Scr siRNA+Vehicle	0.733744
	15.5001	27.5768			1.85133	2.53003				FUNDC1 siRNA+Vehicle	0.88306
	16.0066	22.5079			1.39832	2.64977				FUNDC1 siRNA+VEGF	0.909824
	12.7043	25.5301			1.52532	2.45321			FUNDC1 siRNA+VEGF	Scr siRNA+Vehicle	0.650855
	17.3323	28.5213			1.75321	2.75122				FUNDC1 siRNA+Vehicle	0.972991
										Scr siRNA+VEGF	0.909824
		P				P
	Ad-Cont VS Ad-Linker	0.000102205			Ad-Cont VS Ad-Linker	6.16894e-05
	Figure S10D
	Ctrl Peptide	Peptide-1	Peptide-2		Ctrl Peptide	Peptide-1	Peptide-2
	17.6575	10.4531	18.5464		1.65465	1.1213	1.7567
	15.6501	8.97896	15.5457		1.96786	0.969865	1.64563
	19.5478	11.4535	17.4534		1.53453	0.85675	1.64006
	16.4511	8.97867	15.9679		1.58567	0.946546	1.67574
	18.7875	11.6116	18.3958		1.85236	1.0174	1.68958
			P				P
	Ctrl Peptide	Peptide-1	3.24784e-06		Ctrl Peptide	Peptide-1	6.91901e-07
		Peptide-2	0.637818			Peptide-2	0.670818
